# Supplementary material for: Asymmetric dimethylarginine predicts decline of glucose tolerance in men with stable coronary artery disease: a 4.5-year follow-up study
Source: Cardiovasc Diabetol. 2013 Apr 11;12:64. doi: 10.1186/1475-2840-12-64 (PMC3642017; doi:10.1186/1475-2840-12-64)
Supplement: Additional file 1 — Kaplan-Meier curves data are shown as Additional file 1 entitled “Kaplan-Meier_curves_data.xls” including three columns: “time” (weeks after index hospitalization), “outcome” (0 = censored event; 1 = outcome event) and “ADMA > 0.45 μmol/L” (0 = a below-median ADMA level; 1 = an over-median ADMA level). [file 1475-2840-12-64-S1.xls]

## Sheet: Arkusz1
Time	Outcome	ADMA > 0.45 µmol/L
283	0	0
295	0	1
255	1	1
282	0	0
295	0	0
254	0	1
253	0	0
240	1	1
283	0	0
282	0	0
255	1	0
270	0	1
281	0	1
256	0	0
263	0	1
254	0	0
259	1	1
262	0	0
140	1	1
279	0	0
163	1	1
238	1	0
278	0	1
224	0	0
258	0	0
263	0	0
226	0	1
220	0	0
230	0	0
237	0	1
241	0	1
269	0	0
190	1	1
265	1	0
270	0	0
256	0	1
231	0	0
231	0	0
256	0	1
260	0	1
100	1	1
270	0	0
250	0	0
230	1	1
260	0	1
260	0	0
225	1	1
233	0	0
30	1	1
241	0	1
232	0	0
175	1	0
247	0	1
239	0	0
241	0	0
250	0	1
229	0	1
195	1	1
235	0	1
198	0	1
246	0	0
155	1	0
225	0	0
35	1	1
195	0	0
162	1	1
238	0	0
242	0	1
84	1	1
120	1	0
216	0	0
112	1	1
191	0	0
211	0	1
90	1	0
111	1	1
193	0	1
75	1	0
161	0	1
160	0	1
